# Supplementary material for: Proteomic Response of Paracoccidioides brasiliensis Exposed to the Antifungal 4-Methoxynaphthalene-N-acylhydrazone Reveals Alteration in Metabolism
Source: J Fungi (Basel). 2022 Dec 31;9(1):66. doi: 10.3390/jof9010066 (PMC9865261; doi:10.3390/jof9010066)
Supplement: Supplementary file 1 [file jof-09-00066-s001.zip]

Archive with 1 entries (1 files):
- jof-2089857-supplementary.pdf
